# Supplementary material for: Contrasting the Effects of Maternal and Behavioral Characteristics on Fawn Birth Mass in White-Tailed Deer
Source: PLoS One. 2015 Aug 19;10(8):e0136034. doi: 10.1371/journal.pone.0136034 (PMC4546060; doi:10.1371/journal.pone.0136034)
Supplement: S1 Dataset — (XLSX) [file pone.0136034.s002.xlsx]

## Sheet: S1_Dataset
dam_id	Region	rank	year	birth_year	age	mass	ln_mass	num_fawns	birth_mass	ln_birth	litter_size	fawn_gender
W8504	LCP	0.08	2009	2010	1	41.36	3.72	1	3	1.1	1	F
W8512	LCP	0	2009	2010	1	37.73	3.63	1	3.16	1.15	1	M
W7442	LCP	0.38	2009	2010	2	37.27	3.62	1	2.64	0.97	1	M
W7445	LCP	0.62	2009	2010	2	47.73	3.87	1	3.58	1.28	1	M
Y7410	Delta	0.09	2009	2010	2	52.27	3.96	1	3.94	1.37	1	M
W5056	LCP	0.93	2008	2009	3	48.18	3.87	2	3.16	1.15	2	M
W5056	LCP	0.93	2008	2009	3	48.18	3.87	2	2.96	1.09	2	M
W6301	LCP	0.38	2009	2010	3	41.36	3.72	1	3.34	1.21	1	M
W6313	LCP	0.85	2009	2010	3	54.09	3.99	1	3.1	1.13	1	M
W7408	LCP	0.08	2010	2011	3	56.25	4.03	1	3.5	1.25	1	M
W7427	LCP	0.58	2010	2011	3	43.09	3.76	1	2.38	0.87	1	M
W7442	LCP	0.5	2010	2011	3	35.38	3.57	1	2.6	0.96	1	M
Y7404	Delta	0.2	2010	2011	3	55.79	4.02	2	3.28	1.19	2	F
Y7404	Delta	0.2	2010	2011	3	55.79	4.02	2	3.26	1.18	2	F
Y7421	Delta	0.67	2010	2011	3	58.51	4.07	1	3.06	1.12	1	F
W6313	LCP	0.85	2010	2011	4	53.07	3.97	1	3.34	1.21	1	M
Y6307	Delta	0.27	2010	2011	4	62.14	4.13	1	3.46	1.24	1	M
Y6325	Delta	0.87	2010	2011	4	52.16	3.95	1	3.24	1.18	1	M
W5056	LCP	0.96	2010	2011	5	53.98	3.99	1	3.7	1.31	1	M
W5076	LCP	0.19	2010	2011	5	52.16	3.95	1	3.84	1.35	1	M
W5098	LCP	0.54	2010	2011	5	45.81	3.82	2	3.08	1.12	2	F
W5098	LCP	0.54	2010	2011	5	45.81	3.82	2	3	1.1	2	M
W7406	LCP	0	2008	2009	1	41.14	3.72	2	1.72	0.54	2	M
W7406	LCP	0	2008	2009	1	41.14	3.72	2	1.96	0.67	2	M
W7410	LCP	0.07	2008	2009	1	39.55	3.68	2	1.82	0.6	2	M
W7410	LCP	0.07	2008	2009	1	39.55	3.68	2	2.02	0.7	2	F
W8506	LCP	0.62	2009	2010	1	43.64	3.78	2	2.28	0.82	2	M
W8506	LCP	0.62	2009	2010	1	43.64	3.78	2	2.04	0.71	2	M
W8509	LCP	0.31	2009	2010	1	33.64	3.52	2	2.24	0.81	2	M
W8509	LCP	0.31	2009	2010	1	33.64	3.52	2	2	0.69	2	F
W8513	LCP	0.15	2009	2010	1	40.45	3.7	2	2.02	0.7	2	F
W8513	LCP	0.15	2009	2010	1	40.45	3.7	2	2.2	0.79	2	F
Y7404	Delta	0.86	2008	2009	1	47.73	3.87	2	2.8	1.03	2	M
Y7404	Delta	0.86	2008	2009	1	47.73	3.87	2	2.36	0.86	2	F
Y7407	Delta	0.07	2008	2009	1	46.82	3.85	2	2.36	0.86	2	M
Y7407	Delta	0.07	2008	2009	1	46.82	3.85	2	2.1	0.74	2	M
Y7410	Delta	0	2008	2009	1	43.64	3.78	2	1.86	0.62	2	M
Y7410	Delta	0	2008	2009	1	43.64	3.78	2	1.82	0.6	2	M
Y7420	Delta	0.29	2008	2009	1	50	3.91	2	2.36	0.86	2	M
Y7420	Delta	0.29	2008	2009	1	50	3.91	2	3.18	1.16	2	M
Y7421	Delta	0.36	2008	2009	1	50.91	3.93	2	2.32	0.84	2	M
Y7421	Delta	0.36	2008	2009	1	50.91	3.93	2	2	0.69	2	F
Y7422	Delta	0.14	2008	2009	1	45.45	3.82	2	2.74	1.01	2	F
Y7422	Delta	0.14	2008	2009	1	45.45	3.82	2	2.28	0.82	2	M
Y8503	Delta	0.64	2009	2010	1	46.82	3.85	2	3.3	1.19	2	F
Y8503	Delta	0.64	2009	2010	1	46.82	3.85	2	2.58	0.95	2	F
Y8505	Delta	0.36	2009	2010	1	45.91	3.83	2	3.1	1.13	2	F
Y8505	Delta	0.36	2009	2010	1	45.91	3.83	2	3.02	1.11	2	F
Y8507	Delta	0.18	2009	2010	1	42.27	3.74	2	3.1	1.13	2	M
Y8507	Delta	0.18	2009	2010	1	42.27	3.74	2	2.18	0.78	2	M
Y8510	Delta	0	2009	2010	1	44.55	3.8	2	2.46	0.9	2	F
Y8510	Delta	0	2009	2010	1	44.55	3.8	2	2.64	0.97	2	M
O7402	Loess	0.54	2009	2010	2	51.82	3.95	2	2.98	1.09	2	F
O7402	Loess	0.54	2009	2010	2	51.82	3.95	2	2.9	1.06	2	M
O7403	Loess	0.77	2009	2010	2	47.73	3.87	2	2.68	0.99	2	M
O7403	Loess	0.77	2009	2010	2	47.73	3.87	2	2.76	1.02	2	F
O7408	Loess	0.08	2009	2010	2	42.27	3.74	2	2.24	0.81	2	F
O7408	Loess	0.08	2009	2010	2	42.27	3.74	2	2.76	1.02	2	M
O7420	Loess	0.46	2009	2010	2	41.82	3.73	2	2.6	0.96	2	M
O7420	Loess	0.46	2009	2010	2	41.82	3.73	2	2.72	1	2	M
O7425	Loess	0.62	2009	2010	2	50.91	3.93	2	3.78	1.33	2	F
O7425	Loess	0.62	2009	2010	2	50.91	3.93	2	3.04	1.11	2	F
W6301	LCP	0.57	2008	2009	2	39.55	3.68	2	2.46	0.9	2	M
W6301	LCP	0.57	2008	2009	2	39.55	3.68	2	2.6	0.96	2	M
W6313	LCP	0.71	2008	2009	2	50.68	3.93	2	3	1.1	2	F
W6313	LCP	0.71	2008	2009	2	50.68	3.93	2	2.58	0.95	2	F
W6318	LCP	0.21	2008	2009	2	52.73	3.97	2	2.28	0.82	2	M
W6318	LCP	0.21	2008	2009	2	52.73	3.97	2	2.42	0.88	2	F
W7406	LCP	0.77	2009	2010	2	49.09	3.89	2	2.26	0.82	2	F
W7406	LCP	0.77	2009	2010	2	49.09	3.89	2	2.36	0.86	2	F
W7408	LCP	0.46	2009	2010	2	52.27	3.96	2	2.3	0.83	2	F
W7408	LCP	0.46	2009	2010	2	52.27	3.96	2	2.3	0.83	2	F
W7410	LCP	0	2009	2010	2	40.45	3.7	2	2	0.69	2	F
W7410	LCP	0	2009	2010	2	40.45	3.7	2	2.3	0.83	2	M
W7427	LCP	0.69	2009	2010	2	42.27	3.74	2	2.06	0.72	2	M
W7427	LCP	0.69	2009	2010	2	42.27	3.74	2	2.32	0.84	2	M
W7428	LCP	0.15	2009	2010	2	40	3.69	2	2.64	0.97	2	F
W7428	LCP	0.15	2009	2010	2	40	3.69	2	2.96	1.09	2	F
W7429	LCP	0.23	2009	2010	2	40.5	3.7	2	2	0.69	2	F
W7429	LCP	0.23	2009	2010	2	40.5	3.7	2	1.94	0.66	2	F
W7432	LCP	0.92	2009	2010	2	41.8	3.73	2	2.5	0.92	2	F
W7432	LCP	0.92	2009	2010	2	41.8	3.73	2	1.96	0.67	2	F
W8509	LCP	0.62	2010	2011	2	36.74	3.6	2	2.44	0.89	2	F
W8509	LCP	0.62	2010	2011	2	36.74	3.6	2	2.56	0.94	2	M
W8512	LCP	0.42	2010	2011	2	48.08	3.87	2	2.76	1.02	2	F
W8512	LCP	0.42	2010	2011	2	48.08	3.87	2	2.64	0.97	2	F
W8513	LCP	0.15	2010	2011	2	49.9	3.91	2	3.1	1.13	2	M
W8513	LCP	0.15	2010	2011	2	49.9	3.91	2	2.42	0.88	2	M
Y6307	Delta	0.21	2008	2009	2	57.7	4.06	2	2.6	0.96	2	M
Y6307	Delta	0.21	2008	2009	2	57.7	4.06	2	2.16	0.77	2	F
Y6325	Delta	0.71	2008	2009	2	46.8	3.85	2	2.26	0.82	2	M
Y6325	Delta	0.71	2008	2009	2	46.8	3.85	2	2.76	1.02	2	M
Y7407	Delta	0.45	2009	2010	2	50.91	3.93	2	2.78	1.02	2	M
Y7407	Delta	0.45	2009	2010	2	50.91	3.93	2	2.88	1.06	2	F
Y7421	Delta	0.82	2009	2010	2	50.91	3.93	2	2.62	0.96	2	F
Y7421	Delta	0.82	2009	2010	2	50.91	3.93	2	2.96	1.09	2	F
Y8503	Delta	0.53	2010	2011	2	55.34	4.01	2	2.26	0.82	2	F
Y8503	Delta	0.53	2010	2011	2	55.34	4.01	2	2.2	0.79	2	F
O6315	Loess	0.92	2009	2010	3	62.27	4.13	2	2.28	0.82	2	F
O6315	Loess	0.92	2009	2010	3	62.27	4.13	2	3.62	1.29	2	M
O6318	Loess	0.85	2009	2010	3	56.82	4.04	2	2.54	0.93	2	F
O6318	Loess	0.85	2009	2010	3	56.82	4.04	2	2.8	1.03	2	M
O6326	Loess	0.31	2009	2010	3	43.64	3.78	2	2.62	0.96	2	F
O6326	Loess	0.31	2009	2010	3	43.64	3.78	2	2.28	0.82	2	F
O7403	Loess	0.62	2010	2011	3	54.88	4.01	2	2.32	0.84	2	M
O7403	Loess	0.62	2010	2011	3	54.88	4.01	2	2.58	0.95	2	F
O7408	Loess	0.15	2010	2011	3	45.36	3.81	2	2.2	0.79	2	F
O7408	Loess	0.15	2010	2011	3	45.36	3.81	2	2.32	0.84	2	F
O7420	Loess	0.69	2010	2011	3	45.36	3.81	2	2.68	0.99	2	M
O7420	Loess	0.69	2010	2011	3	45.36	3.81	2	2.74	1.01	2	M
O7425	Loess	0.46	2010	2011	3	54.43	4	2	2.74	1.01	2	M
O7425	Loess	0.46	2010	2011	3	54.43	4	2	2.64	0.97	2	F
W5002	LCP	0.5	2008	2009	3	44.09	3.79	2	2.92	1.07	2	M
W5002	LCP	0.5	2008	2009	3	44.09	3.79	2	2.64	0.97	2	M
W5051	LCP	0.64	2008	2009	3	45	3.81	2	2.32	0.84	2	M
W5051	LCP	0.64	2008	2009	3	45	3.81	2	2.84	1.04	2	M
W5053	LCP	0.86	2008	2009	3	49.55	3.9	2	2.5	0.92	2	F
W5053	LCP	0.86	2008	2009	3	49.55	3.9	2	3.1	1.13	2	M
W5054	LCP	0.79	2008	2009	3	46.36	3.84	2	2.46	0.9	2	M
W5054	LCP	0.79	2008	2009	3	46.36	3.84	2	2.08	0.73	2	F
W5055	LCP	0.43	2008	2009	3	40.91	3.71	2	2.16	0.77	2	M
W5055	LCP	0.43	2008	2009	3	40.91	3.71	2	2.48	0.91	2	M
W5076	LCP	0.36	2008	2009	3	48.18	3.87	2	2.7	0.99	2	F
W5076	LCP	0.36	2008	2009	3	48.18	3.87	2	2.3	0.83	2	F
W5098	LCP	0.29	2008	2009	3	47.27	3.86	2	2.9	1.06	2	M
W5098	LCP	0.29	2008	2009	3	47.27	3.86	2	2.38	0.87	2	F
W6318	LCP	0.69	2009	2010	3	58.18	4.06	2	2.58	0.95	2	F
W6318	LCP	0.69	2009	2010	3	58.18	4.06	2	2.32	0.84	2	M
W7406	LCP	0.81	2010	2011	3	52.16	3.95	2	2.84	1.04	2	F
W7406	LCP	0.81	2010	2011	3	52.16	3.95	2	2.62	0.96	2	F
W7410	LCP	0.31	2010	2011	3	44.45	3.79	2	2.26	0.82	2	M
W7410	LCP	0.31	2010	2011	3	44.45	3.79	2	2.12	0.75	2	F
W7428	LCP	0.65	2010	2011	3	41.73	3.73	2	2.86	1.05	2	F
W7428	LCP	0.65	2010	2011	3	41.73	3.73	2	2.98	1.09	2	M
W7432	LCP	0.92	2010	2011	3	40.37	3.7	2	2.36	0.86	2	M
W7432	LCP	0.92	2010	2011	3	40.37	3.7	2	2.18	0.78	2	M
W7445	LCP	0.77	2010	2011	3	49.9	3.91	2	2.96	1.09	2	M
W7445	LCP	0.77	2010	2011	3	49.9	3.91	2	2.58	0.95	2	F
Y5007	Delta	0.93	2008	2009	3	70	4.25	2	3.08	1.12	2	M
Y5007	Delta	0.93	2008	2009	3	70	4.25	2	3.34	1.21	2	M
Y5011	Delta	0.79	2008	2009	3	48.6	3.88	2	2.6	0.96	2	F
Y5011	Delta	0.79	2008	2009	3	48.6	3.88	2	2.56	0.94	2	F
Y5099	Delta	0.57	2008	2009	3	53.52	3.98	2	2.86	1.05	2	M
Y5099	Delta	0.57	2008	2009	3	53.52	3.98	2	2.95	1.08	2	M
Y6307	Delta	0.55	2009	2010	3	58.64	4.07	2	2.68	0.99	2	M
Y6307	Delta	0.55	2009	2010	3	58.64	4.07	2	3.26	1.18	2	M
Y6325	Delta	0.73	2009	2010	3	49.55	3.9	2	2.6	0.96	2	F
Y6325	Delta	0.73	2009	2010	3	49.55	3.9	2	2.84	1.04	2	F
Y7407	Delta	0.07	2010	2011	3	54.88	4.01	2	2.62	0.96	2	F
Y7407	Delta	0.07	2010	2011	3	54.88	4.01	2	2.86	1.05	2	F
Y7422	Delta	0.4	2010	2011	3	51.71	3.95	2	2.66	0.98	2	F
Y7422	Delta	0.4	2010	2011	3	51.71	3.95	2	2.74	1.01	2	F
O5004	Loess	0.23	2009	2010	4	50	3.91	2	3.04	1.11	2	M
O5004	Loess	0.23	2009	2010	4	50	3.91	2	3.62	1.29	2	M
O5019	Loess	0.38	2009	2010	4	38.64	3.65	2	2.94	1.08	2	F
O5019	Loess	0.38	2009	2010	4	38.64	3.65	2	2.3	0.83	2	F
O5052	Loess	0.69	2009	2010	4	50.91	3.93	2	2.8	1.03	2	F
O5052	Loess	0.69	2009	2010	4	50.91	3.93	2	3.02	1.11	2	M
O5060	Loess	0	2009	2010	4	46.36	3.84	2	2.8	1.03	2	M
O5060	Loess	0	2009	2010	4	46.36	3.84	2	2.52	0.92	2	F
O5081	Loess	0.15	2009	2010	4	47.73	3.87	2	3.18	1.16	2	M
O5081	Loess	0.15	2009	2010	4	47.73	3.87	2	2.66	0.98	2	F
O6315	Loess	0.92	2010	2011	4	66.22	4.19	2	3.66	1.3	2	M
O6315	Loess	0.92	2010	2011	4	66.22	4.19	2	3.12	1.14	2	F
O6318	Loess	0.85	2010	2011	4	58.97	4.08	2	2.78	1.02	2	F
O6318	Loess	0.85	2010	2011	4	58.97	4.08	2	2.8	1.03	2	F
O6326	Loess	0.38	2010	2011	4	47.17	3.85	2	2.3	0.83	2	M
O6326	Loess	0.38	2010	2011	4	47.17	3.85	2	2.44	0.89	2	F
W5052	LCP	0.77	2009	2010	4	50.45	3.92	2	2.64	0.97	2	F
W5052	LCP	0.77	2009	2010	4	50.45	3.92	2	3.04	1.11	2	M
W5053	LCP	0.85	2009	2010	4	50.45	3.92	2	2.9	1.06	2	F
W5053	LCP	0.85	2009	2010	4	50.45	3.92	2	2.24	0.81	2	F
W5054	LCP	0.92	2009	2010	4	46.82	3.85	2	2.2	0.79	2	M
W5054	LCP	0.92	2009	2010	4	46.82	3.85	2	2.32	0.84	2	M
W5055	LCP	0.54	2009	2010	4	42.27	3.74	2	2.28	0.82	2	F
W5055	LCP	0.54	2009	2010	4	42.27	3.74	2	2.36	0.86	2	F
W5056	LCP	0.54	2009	2010	4	50	3.91	2	2.8	1.03	2	M
W5056	LCP	0.54	2009	2010	4	50	3.91	2	3.2	1.16	2	F
W5076	LCP	0.08	2009	2010	4	53.18	3.97	2	2.7	0.99	2	M
W5076	LCP	0.08	2009	2010	4	53.18	3.97	2	2.96	1.09	2	M
W5098	LCP	0.23	2009	2010	4	46.82	3.85	2	2.16	0.77	2	F
W5098	LCP	0.23	2009	2010	4	46.82	3.85	2	3.04	1.11	2	M
W6301	LCP	0.04	2010	2011	4	41.73	3.73	2	3.12	1.14	2	M
W6301	LCP	0.04	2010	2011	4	41.73	3.73	2	2.86	1.05	2	M
W6318	LCP	0.23	2010	2011	4	59.42	4.08	2	2.07	0.73	2	F
W6318	LCP	0.23	2010	2011	4	59.42	4.08	2	2.46	0.9	2	M
Y5099	Delta	0.27	2009	2010	4	51.36	3.94	2	2.94	1.08	2	F
Y5099	Delta	0.27	2009	2010	4	51.36	3.94	2	3.32	1.2	2	M
Y6301	Delta	0.8	2010	2011	4	60.33	4.1	2	4.16	1.43	2	F
Y6301	Delta	0.8	2010	2011	4	60.33	4.1	2	2.97	1.09	2	M
O5004	Loess	0.54	2010	2011	5	53.98	3.99	2	3.14	1.14	2	M
O5004	Loess	0.54	2010	2011	5	53.98	3.99	2	3.68	1.3	2	F
O5060	Loess	0	2010	2011	5	47.17	3.85	2	2.2	0.79	2	M
O5060	Loess	0	2010	2011	5	47.17	3.85	2	2.42	0.88	2	F
O5081	Loess	0.23	2010	2011	5	48.99	3.89	2	2.82	1.04	2	M
O5081	Loess	0.23	2010	2011	5	48.99	3.89	2	2.34	0.85	2	M
W5051	LCP	0.35	2010	2011	5	54.43	4	2	2.78	1.02	2	M
W5051	LCP	0.35	2010	2011	5	54.43	4	2	2.92	1.07	2	M
W5052	LCP	0.73	2010	2011	5	49.9	3.91	2	2.64	0.97	2	F
W5052	LCP	0.73	2010	2011	5	49.9	3.91	2	3.06	1.12	2	M
W5053	LCP	0.88	2010	2011	5	52.16	3.95	2	2.46	0.9	2	F
W5053	LCP	0.88	2010	2011	5	52.16	3.95	2	2.86	1.05	2	M
W5054	LCP	0	2010	2011	5	47.17	3.85	2	2.36	0.86	2	F
W5054	LCP	0	2010	2011	5	47.17	3.85	2	2.38	0.87	2	F
W5055	LCP	0.27	2010	2011	5	44	3.78	2	2.2	0.79	2	F
W5055	LCP	0.27	2010	2011	5	44	3.78	2	2.6	0.96	2	M
Y5011	Delta	0.93	2010	2011	5	52.62	3.96	2	2.48	0.91	2	M
Y5011	Delta	0.93	2010	2011	5	52.62	3.96	2	2.62	0.96	2	F
Y6301	Delta	0.64	2008	2009	2	57.3	4.05	3	2.68	0.99	3	F
Y6301	Delta	0.64	2008	2009	2	57.3	4.05	3	1.64	0.49	3	F
Y6301	Delta	0.64	2008	2009	2	57.3	4.05	3	3.16	1.15	3	M
W5052	LCP	0.14	2008	2009	3	47.73	3.87	3	2.56	0.94	3	M
W5052	LCP	0.14	2008	2009	3	47.73	3.87	3	2.08	0.73	3	F
W5052	LCP	0.14	2008	2009	3	47.73	3.87	3	1.68	0.52	3	F
W7429	LCP	0.46	2010	2011	3	40.37	3.7	3	1.46	0.38	3	F
W7429	LCP	0.46	2010	2011	3	40.37	3.7	3	1.88	0.63	3	M
W7429	LCP	0.46	2010	2011	3	40.37	3.7	3	1.28	0.25	3	F
Y6301	Delta	0.91	2009	2010	3	55.45	4.02	3	3.04	1.11	3	F
Y6301	Delta	0.91	2009	2010	3	55.45	4.02	3	3.16	1.15	3	F
Y6301	Delta	0.91	2009	2010	3	55.45	4.02	3	1.02	0.02	3	M
Y7410	Delta	0.13	2010	2011	3	53.07	3.97	3	1.83	0.6	3	M
Y7410	Delta	0.13	2010	2011	3	53.07	3.97	3	1.6	0.47	3	F
Y7410	Delta	0.13	2010	2011	3	53.07	3.97	3	1.98	0.68	3	M
W5051	LCP	0.46	2009	2010	4	46.82	3.85	3	2.9	1.06	3	F
W5051	LCP	0.46	2009	2010	4	46.82	3.85	3	3.5	1.25	3	M
W5051	LCP	0.46	2009	2010	4	46.82	3.85	3	2.7	0.99	3	M
O5052	Loess	0.77	2010	2011	5	51.26	3.94	3	1.66	0.51	3	M
O5052	Loess	0.77	2010	2011	5	51.26	3.94	3	1.76	0.57	3	F
O5052	Loess	0.77	2010	2011	5	51.26	3.94	3	2.52	0.92	3	F

## Sheet: Sheet1
dam_id	Region	rank	year	birth_year	age	mass	ln_mass	num_fawns	birth_mass	ln_birth	litter_type	litter_type1	litter_type1	fawn_gender
W8504	LCP	0.08	2009	2010	1	41.36	3.72	1	3	1.1	single	single	1	F
W8512	LCP	0	2009	2010	1	37.73	3.63	1	3.16	1.15	single	single	1	M
W7442	LCP	0.38	2009	2010	2	37.27	3.62	1	2.64	0.97	single	single	1	M
W7445	LCP	0.62	2009	2010	2	47.73	3.87	1	3.58	1.28	single	single	1	M
Y7410	Delta	0.09	2009	2010	2	52.27	3.96	1	3.94	1.37	single	single	1	M
W5056	LCP	0.93	2008	2009	3	48.18	3.87	2	3.16	1.15	twin	twin	2	M
W5056	LCP	0.93	2008	2009	3	48.18	3.87	2	2.96	1.09	twin	twin	2	M
W6301	LCP	0.38	2009	2010	3	41.36	3.72	1	3.34	1.21	single	single	1	M
W6313	LCP	0.85	2009	2010	3	54.09	3.99	1	3.1	1.13	single	single	1	M
W7408	LCP	0.08	2010	2011	3	56.25	4.03	1	3.5	1.25	single	single	1	M
W7427	LCP	0.58	2010	2011	3	43.09	3.76	1	2.38	0.87	single	single	1	M
W7442	LCP	0.5	2010	2011	3	35.38	3.57	1	2.6	0.96	single	single	1	M
Y7404	Delta	0.2	2010	2011	3	55.79	4.02	2	3.28	1.19	twin	twin	2	F
Y7404	Delta	0.2	2010	2011	3	55.79	4.02	2	3.26	1.18	twin	twin	2	F
Y7421	Delta	0.67	2010	2011	3	58.51	4.07	1	3.06	1.12	single	single	1	F
W6313	LCP	0.85	2010	2011	4	53.07	3.97	1	3.34	1.21	single	single	1	M
Y6307	Delta	0.27	2010	2011	4	62.14	4.13	1	3.46	1.24	single	single	1	M
Y6325	Delta	0.87	2010	2011	4	52.16	3.95	1	3.24	1.18	single	single	1	M
W5056	LCP	0.96	2010	2011	5	53.98	3.99	1	3.7	1.31	single	single	1	M
W5076	LCP	0.19	2010	2011	5	52.16	3.95	1	3.84	1.35	single	single	1	M
W5098	LCP	0.54	2010	2011	5	45.81	3.82	2	3.08	1.12	twin	twin	2	F
W5098	LCP	0.54	2010	2011	5	45.81	3.82	2	3	1.1	twin	twin	2	M
W7406	LCP	0	2008	2009	1	41.14	3.72	2	1.72	0.54	twin	twin	2	M
W7406	LCP	0	2008	2009	1	41.14	3.72	2	1.96	0.67	twin	twin	2	M
W7410	LCP	0.07	2008	2009	1	39.55	3.68	2	1.82	0.6	twin	twin	2	M
W7410	LCP	0.07	2008	2009	1	39.55	3.68	2	2.02	0.7	twin	twin	2	F
W8506	LCP	0.62	2009	2010	1	43.64	3.78	2	2.28	0.82	twin	twin	2	M
W8506	LCP	0.62	2009	2010	1	43.64	3.78	2	2.04	0.71	twin	twin	2	M
W8509	LCP	0.31	2009	2010	1	33.64	3.52	2	2.24	0.81	twin	twin	2	M
W8509	LCP	0.31	2009	2010	1	33.64	3.52	2	2	0.69	twin	twin	2	F
W8513	LCP	0.15	2009	2010	1	40.45	3.7	2	2.02	0.7	twin	twin	2	F
W8513	LCP	0.15	2009	2010	1	40.45	3.7	2	2.2	0.79	twin	twin	2	F
Y7404	Delta	0.86	2008	2009	1	47.73	3.87	2	2.8	1.03	twin	twin	2	M
Y7404	Delta	0.86	2008	2009	1	47.73	3.87	2	2.36	0.86	twin	twin	2	F
Y7407	Delta	0.07	2008	2009	1	46.82	3.85	2	2.36	0.86	twin	twin	2	M
Y7407	Delta	0.07	2008	2009	1	46.82	3.85	2	2.1	0.74	twin	twin	2	M
Y7410	Delta	0	2008	2009	1	43.64	3.78	2	1.86	0.62	twin	twin	2	M
Y7410	Delta	0	2008	2009	1	43.64	3.78	2	1.82	0.6	twin	twin	2	M
Y7420	Delta	0.29	2008	2009	1	50	3.91	2	2.36	0.86	twin	twin	2	M
Y7420	Delta	0.29	2008	2009	1	50	3.91	2	3.18	1.16	twin	twin	2	M
Y7421	Delta	0.36	2008	2009	1	50.91	3.93	2	2.32	0.84	twin	twin	2	M
Y7421	Delta	0.36	2008	2009	1	50.91	3.93	2	2	0.69	twin	twin	2	F
Y7422	Delta	0.14	2008	2009	1	45.45	3.82	2	2.74	1.01	twin	twin	2	F
Y7422	Delta	0.14	2008	2009	1	45.45	3.82	2	2.28	0.82	twin	twin	2	M
Y8503	Delta	0.64	2009	2010	1	46.82	3.85	2	3.3	1.19	twin	twin	2	F
Y8503	Delta	0.64	2009	2010	1	46.82	3.85	2	2.58	0.95	twin	twin	2	F
Y8505	Delta	0.36	2009	2010	1	45.91	3.83	2	3.1	1.13	twin	twin	2	F
Y8505	Delta	0.36	2009	2010	1	45.91	3.83	2	3.02	1.11	twin	twin	2	F
Y8507	Delta	0.18	2009	2010	1	42.27	3.74	2	3.1	1.13	twin	twin	2	M
Y8507	Delta	0.18	2009	2010	1	42.27	3.74	2	2.18	0.78	twin	twin	2	M
Y8510	Delta	0	2009	2010	1	44.55	3.8	2	2.46	0.9	twin	twin	2	F
Y8510	Delta	0	2009	2010	1	44.55	3.8	2	2.64	0.97	twin	twin	2	M
O7402	Loess	0.54	2009	2010	2	51.82	3.95	2	2.98	1.09	twin	twin	2	F
O7402	Loess	0.54	2009	2010	2	51.82	3.95	2	2.9	1.06	twin	twin	2	M
O7403	Loess	0.77	2009	2010	2	47.73	3.87	2	2.68	0.99	twin	twin	2	M
O7403	Loess	0.77	2009	2010	2	47.73	3.87	2	2.76	1.02	twin	twin	2	F
O7408	Loess	0.08	2009	2010	2	42.27	3.74	2	2.24	0.81	twin	twin	2	F
O7408	Loess	0.08	2009	2010	2	42.27	3.74	2	2.76	1.02	twin	twin	2	M
O7420	Loess	0.46	2009	2010	2	41.82	3.73	2	2.6	0.96	twin	twin	2	M
O7420	Loess	0.46	2009	2010	2	41.82	3.73	2	2.72	1	twin	twin	2	M
O7425	Loess	0.62	2009	2010	2	50.91	3.93	2	3.78	1.33	twin	twin	2	F
O7425	Loess	0.62	2009	2010	2	50.91	3.93	2	3.04	1.11	twin	twin	2	F
W6301	LCP	0.57	2008	2009	2	39.55	3.68	2	2.46	0.9	twin	twin	2	M
W6301	LCP	0.57	2008	2009	2	39.55	3.68	2	2.6	0.96	twin	twin	2	M
W6313	LCP	0.71	2008	2009	2	50.68	3.93	2	3	1.1	twin	twin	2	F
W6313	LCP	0.71	2008	2009	2	50.68	3.93	2	2.58	0.95	twin	twin	2	F
W6318	LCP	0.21	2008	2009	2	52.73	3.97	2	2.28	0.82	twin	twin	2	M
W6318	LCP	0.21	2008	2009	2	52.73	3.97	2	2.42	0.88	twin	twin	2	F
W7406	LCP	0.77	2009	2010	2	49.09	3.89	2	2.26	0.82	twin	twin	2	F
W7406	LCP	0.77	2009	2010	2	49.09	3.89	2	2.36	0.86	twin	twin	2	F
W7408	LCP	0.46	2009	2010	2	52.27	3.96	2	2.3	0.83	twin	twin	2	F
W7408	LCP	0.46	2009	2010	2	52.27	3.96	2	2.3	0.83	twin	twin	2	F
W7410	LCP	0	2009	2010	2	40.45	3.7	2	2	0.69	twin	twin	2	F
W7410	LCP	0	2009	2010	2	40.45	3.7	2	2.3	0.83	twin	twin	2	M
W7427	LCP	0.69	2009	2010	2	42.27	3.74	2	2.06	0.72	twin	twin	2	M
W7427	LCP	0.69	2009	2010	2	42.27	3.74	2	2.32	0.84	twin	twin	2	M
W7428	LCP	0.15	2009	2010	2	40	3.69	2	2.64	0.97	twin	twin	2	F
W7428	LCP	0.15	2009	2010	2	40	3.69	2	2.96	1.09	twin	twin	2	F
W7429	LCP	0.23	2009	2010	2	40.5	3.7	2	2	0.69	twin	twin	2	F
W7429	LCP	0.23	2009	2010	2	40.5	3.7	2	1.94	0.66	twin	twin	2	F
W7432	LCP	0.92	2009	2010	2	41.8	3.73	2	2.5	0.92	twin	twin	2	F
W7432	LCP	0.92	2009	2010	2	41.8	3.73	2	1.96	0.67	twin	twin	2	F
W8509	LCP	0.62	2010	2011	2	36.74	3.6	2	2.44	0.89	twin	twin	2	F
W8509	LCP	0.62	2010	2011	2	36.74	3.6	2	2.56	0.94	twin	twin	2	M
W8512	LCP	0.42	2010	2011	2	48.08	3.87	2	2.76	1.02	twin	twin	2	F
W8512	LCP	0.42	2010	2011	2	48.08	3.87	2	2.64	0.97	twin	twin	2	F
W8513	LCP	0.15	2010	2011	2	49.9	3.91	2	3.1	1.13	twin	twin	2	M
W8513	LCP	0.15	2010	2011	2	49.9	3.91	2	2.42	0.88	twin	twin	2	M
Y6307	Delta	0.21	2008	2009	2	57.7	4.06	2	2.6	0.96	twin	twin	2	M
Y6307	Delta	0.21	2008	2009	2	57.7	4.06	2	2.16	0.77	twin	twin	2	F
Y6325	Delta	0.71	2008	2009	2	46.8	3.85	2	2.26	0.82	twin	twin	2	M
Y6325	Delta	0.71	2008	2009	2	46.8	3.85	2	2.76	1.02	twin	twin	2	M
Y7407	Delta	0.45	2009	2010	2	50.91	3.93	2	2.78	1.02	twin	twin	2	M
Y7407	Delta	0.45	2009	2010	2	50.91	3.93	2	2.88	1.06	twin	twin	2	F
Y7421	Delta	0.82	2009	2010	2	50.91	3.93	2	2.62	0.96	twin	twin	2	F
Y7421	Delta	0.82	2009	2010	2	50.91	3.93	2	2.96	1.09	twin	twin	2	F
Y8503	Delta	0.53	2010	2011	2	55.34	4.01	2	2.26	0.82	twin	twin	2	F
Y8503	Delta	0.53	2010	2011	2	55.34	4.01	2	2.2	0.79	twin	twin	2	F
O6315	Loess	0.92	2009	2010	3	62.27	4.13	2	2.28	0.82	twin	twin	2	F
O6315	Loess	0.92	2009	2010	3	62.27	4.13	2	3.62	1.29	twin	twin	2	M
O6318	Loess	0.85	2009	2010	3	56.82	4.04	2	2.54	0.93	twin	twin	2	F
O6318	Loess	0.85	2009	2010	3	56.82	4.04	2	2.8	1.03	twin	twin	2	M
O6326	Loess	0.31	2009	2010	3	43.64	3.78	2	2.62	0.96	twin	twin	2	F
O6326	Loess	0.31	2009	2010	3	43.64	3.78	2	2.28	0.82	twin	twin	2	F
O7403	Loess	0.62	2010	2011	3	54.88	4.01	2	2.32	0.84	twin	twin	2	M
O7403	Loess	0.62	2010	2011	3	54.88	4.01	2	2.58	0.95	twin	twin	2	F
O7408	Loess	0.15	2010	2011	3	45.36	3.81	2	2.2	0.79	twin	twin	2	F
O7408	Loess	0.15	2010	2011	3	45.36	3.81	2	2.32	0.84	twin	twin	2	F
O7420	Loess	0.69	2010	2011	3	45.36	3.81	2	2.68	0.99	twin	twin	2	M
O7420	Loess	0.69	2010	2011	3	45.36	3.81	2	2.74	1.01	twin	twin	2	M
O7425	Loess	0.46	2010	2011	3	54.43	4	2	2.74	1.01	twin	twin	2	M
O7425	Loess	0.46	2010	2011	3	54.43	4	2	2.64	0.97	twin	twin	2	F
W5002	LCP	0.5	2008	2009	3	44.09	3.79	2	2.92	1.07	twin	twin	2	M
W5002	LCP	0.5	2008	2009	3	44.09	3.79	2	2.64	0.97	twin	twin	2	M
W5051	LCP	0.64	2008	2009	3	45	3.81	2	2.32	0.84	twin	twin	2	M
W5051	LCP	0.64	2008	2009	3	45	3.81	2	2.84	1.04	twin	twin	2	M
W5053	LCP	0.86	2008	2009	3	49.55	3.9	2	2.5	0.92	twin	twin	2	F
W5053	LCP	0.86	2008	2009	3	49.55	3.9	2	3.1	1.13	twin	twin	2	M
W5054	LCP	0.79	2008	2009	3	46.36	3.84	2	2.46	0.9	twin	twin	2	M
W5054	LCP	0.79	2008	2009	3	46.36	3.84	2	2.08	0.73	twin	twin	2	F
W5055	LCP	0.43	2008	2009	3	40.91	3.71	2	2.16	0.77	twin	twin	2	M
W5055	LCP	0.43	2008	2009	3	40.91	3.71	2	2.48	0.91	twin	twin	2	M
W5076	LCP	0.36	2008	2009	3	48.18	3.87	2	2.7	0.99	twin	twin	2	F
W5076	LCP	0.36	2008	2009	3	48.18	3.87	2	2.3	0.83	twin	twin	2	F
W5098	LCP	0.29	2008	2009	3	47.27	3.86	2	2.9	1.06	twin	twin	2	M
W5098	LCP	0.29	2008	2009	3	47.27	3.86	2	2.38	0.87	twin	twin	2	F
W6318	LCP	0.69	2009	2010	3	58.18	4.06	2	2.58	0.95	twin	twin	2	F
W6318	LCP	0.69	2009	2010	3	58.18	4.06	2	2.32	0.84	twin	twin	2	M
W7406	LCP	0.81	2010	2011	3	52.16	3.95	2	2.84	1.04	twin	twin	2	F
W7406	LCP	0.81	2010	2011	3	52.16	3.95	2	2.62	0.96	twin	twin	2	F
W7410	LCP	0.31	2010	2011	3	44.45	3.79	2	2.26	0.82	twin	twin	2	M
W7410	LCP	0.31	2010	2011	3	44.45	3.79	2	2.12	0.75	twin	twin	2	F
W7428	LCP	0.65	2010	2011	3	41.73	3.73	2	2.86	1.05	twin	twin	2	F
W7428	LCP	0.65	2010	2011	3	41.73	3.73	2	2.98	1.09	twin	twin	2	M
W7432	LCP	0.92	2010	2011	3	40.37	3.7	2	2.36	0.86	twin	twin	2	M
W7432	LCP	0.92	2010	2011	3	40.37	3.7	2	2.18	0.78	twin	twin	2	M
W7445	LCP	0.77	2010	2011	3	49.9	3.91	2	2.96	1.09	twin	twin	2	M
W7445	LCP	0.77	2010	2011	3	49.9	3.91	2	2.58	0.95	twin	twin	2	F
Y5007	Delta	0.93	2008	2009	3	70	4.25	2	3.08	1.12	twin	twin	2	M
Y5007	Delta	0.93	2008	2009	3	70	4.25	2	3.34	1.21	twin	twin	2	M
Y5011	Delta	0.79	2008	2009	3	48.6	3.88	2	2.6	0.96	twin	twin	2	F
Y5011	Delta	0.79	2008	2009	3	48.6	3.88	2	2.56	0.94	twin	twin	2	F
Y5099	Delta	0.57	2008	2009	3	53.52	3.98	2	2.86	1.05	twin	twin	2	M
Y5099	Delta	0.57	2008	2009	3	53.52	3.98	2	2.95	1.08	twin	twin	2	M
Y6307	Delta	0.55	2009	2010	3	58.64	4.07	2	2.68	0.99	twin	twin	2	M
Y6307	Delta	0.55	2009	2010	3	58.64	4.07	2	3.26	1.18	twin	twin	2	M
Y6325	Delta	0.73	2009	2010	3	49.55	3.9	2	2.6	0.96	twin	twin	2	F
Y6325	Delta	0.73	2009	2010	3	49.55	3.9	2	2.84	1.04	twin	twin	2	F
Y7407	Delta	0.07	2010	2011	3	54.88	4.01	2	2.62	0.96	twin	twin	2	F
Y7407	Delta	0.07	2010	2011	3	54.88	4.01	2	2.86	1.05	twin	twin	2	F
Y7422	Delta	0.4	2010	2011	3	51.71	3.95	2	2.66	0.98	twin	twin	2	F
Y7422	Delta	0.4	2010	2011	3	51.71	3.95	2	2.74	1.01	twin	twin	2	F
O5004	Loess	0.23	2009	2010	4	50	3.91	2	3.04	1.11	twin	twin	2	M
O5004	Loess	0.23	2009	2010	4	50	3.91	2	3.62	1.29	twin	twin	2	M
O5019	Loess	0.38	2009	2010	4	38.64	3.65	2	2.94	1.08	twin	twin	2	F
O5019	Loess	0.38	2009	2010	4	38.64	3.65	2	2.3	0.83	twin	twin	2	F
O5052	Loess	0.69	2009	2010	4	50.91	3.93	2	2.8	1.03	twin	twin	2	F
O5052	Loess	0.69	2009	2010	4	50.91	3.93	2	3.02	1.11	twin	twin	2	M
O5060	Loess	0	2009	2010	4	46.36	3.84	2	2.8	1.03	twin	twin	2	M
O5060	Loess	0	2009	2010	4	46.36	3.84	2	2.52	0.92	twin	twin	2	F
O5081	Loess	0.15	2009	2010	4	47.73	3.87	2	3.18	1.16	twin	twin	2	M
O5081	Loess	0.15	2009	2010	4	47.73	3.87	2	2.66	0.98	twin	twin	2	F
O6315	Loess	0.92	2010	2011	4	66.22	4.19	2	3.66	1.3	twin	twin	2	M
O6315	Loess	0.92	2010	2011	4	66.22	4.19	2	3.12	1.14	twin	twin	2	F
O6318	Loess	0.85	2010	2011	4	58.97	4.08	2	2.78	1.02	twin	twin	2	F
O6318	Loess	0.85	2010	2011	4	58.97	4.08	2	2.8	1.03	twin	twin	2	F
O6326	Loess	0.38	2010	2011	4	47.17	3.85	2	2.3	0.83	twin	twin	2	M
O6326	Loess	0.38	2010	2011	4	47.17	3.85	2	2.44	0.89	twin	twin	2	F
W5052	LCP	0.77	2009	2010	4	50.45	3.92	2	2.64	0.97	twin	twin	2	F
W5052	LCP	0.77	2009	2010	4	50.45	3.92	2	3.04	1.11	twin	twin	2	M
W5053	LCP	0.85	2009	2010	4	50.45	3.92	2	2.9	1.06	twin	twin	2	F
W5053	LCP	0.85	2009	2010	4	50.45	3.92	2	2.24	0.81	twin	twin	2	F
W5054	LCP	0.92	2009	2010	4	46.82	3.85	2	2.2	0.79	twin	twin	2	M
W5054	LCP	0.92	2009	2010	4	46.82	3.85	2	2.32	0.84	twin	twin	2	M
W5055	LCP	0.54	2009	2010	4	42.27	3.74	2	2.28	0.82	twin	twin	2	F
W5055	LCP	0.54	2009	2010	4	42.27	3.74	2	2.36	0.86	twin	twin	2	F
W5056	LCP	0.54	2009	2010	4	50	3.91	2	2.8	1.03	twin	twin	2	M
W5056	LCP	0.54	2009	2010	4	50	3.91	2	3.2	1.16	twin	twin	2	F
W5076	LCP	0.08	2009	2010	4	53.18	3.97	2	2.7	0.99	twin	twin	2	M
W5076	LCP	0.08	2009	2010	4	53.18	3.97	2	2.96	1.09	twin	twin	2	M
W5098	LCP	0.23	2009	2010	4	46.82	3.85	2	2.16	0.77	twin	twin	2	F
W5098	LCP	0.23	2009	2010	4	46.82	3.85	2	3.04	1.11	twin	twin	2	M
W6301	LCP	0.04	2010	2011	4	41.73	3.73	2	3.12	1.14	twin	twin	2	M
W6301	LCP	0.04	2010	2011	4	41.73	3.73	2	2.86	1.05	twin	twin	2	M
W6318	LCP	0.23	2010	2011	4	59.42	4.08	2	2.07	0.73	twin	twin	2	F
W6318	LCP	0.23	2010	2011	4	59.42	4.08	2	2.46	0.9	twin	twin	2	M
Y5099	Delta	0.27	2009	2010	4	51.36	3.94	2	2.94	1.08	twin	twin	2	F
Y5099	Delta	0.27	2009	2010	4	51.36	3.94	2	3.32	1.2	twin	twin	2	M
Y6301	Delta	0.8	2010	2011	4	60.33	4.1	2	4.16	1.43	twin	twin	2	F
Y6301	Delta	0.8	2010	2011	4	60.33	4.1	2	2.97	1.09	twin	twin	2	M
O5004	Loess	0.54	2010	2011	5	53.98	3.99	2	3.14	1.14	twin	twin	2	M
O5004	Loess	0.54	2010	2011	5	53.98	3.99	2	3.68	1.3	twin	twin	2	F
O5060	Loess	0	2010	2011	5	47.17	3.85	2	2.2	0.79	twin	twin	2	M
O5060	Loess	0	2010	2011	5	47.17	3.85	2	2.42	0.88	twin	twin	2	F
O5081	Loess	0.23	2010	2011	5	48.99	3.89	2	2.82	1.04	twin	twin	2	M
O5081	Loess	0.23	2010	2011	5	48.99	3.89	2	2.34	0.85	twin	twin	2	M
W5051	LCP	0.35	2010	2011	5	54.43	4	2	2.78	1.02	twin	twin	2	M
W5051	LCP	0.35	2010	2011	5	54.43	4	2	2.92	1.07	twin	twin	2	M
W5052	LCP	0.73	2010	2011	5	49.9	3.91	2	2.64	0.97	twin	twin	2	F
W5052	LCP	0.73	2010	2011	5	49.9	3.91	2	3.06	1.12	twin	twin	2	M
W5053	LCP	0.88	2010	2011	5	52.16	3.95	2	2.46	0.9	twin	twin	2	F
W5053	LCP	0.88	2010	2011	5	52.16	3.95	2	2.86	1.05	twin	twin	2	M
W5054	LCP	0	2010	2011	5	47.17	3.85	2	2.36	0.86	twin	twin	2	F
W5054	LCP	0	2010	2011	5	47.17	3.85	2	2.38	0.87	twin	twin	2	F
W5055	LCP	0.27	2010	2011	5	44	3.78	2	2.2	0.79	twin	twin	2	F
W5055	LCP	0.27	2010	2011	5	44	3.78	2	2.6	0.96	twin	twin	2	M
Y5011	Delta	0.93	2010	2011	5	52.62	3.96	2	2.48	0.91	twin	twin	2	M
Y5011	Delta	0.93	2010	2011	5	52.62	3.96	2	2.62	0.96	twin	twin	2	F
Y6301	Delta	0.64	2008	2009	2	57.3	4.05	3	2.68	0.99	triplet	triplet	3	F
Y6301	Delta	0.64	2008	2009	2	57.3	4.05	3	1.64	0.49	triplet	triplet	3	F
Y6301	Delta	0.64	2008	2009	2	57.3	4.05	3	3.16	1.15	triplet	triplet	3	M
W5052	LCP	0.14	2008	2009	3	47.73	3.87	3	2.56	0.94	triplet	triplet	3	M
W5052	LCP	0.14	2008	2009	3	47.73	3.87	3	2.08	0.73	triplet	triplet	3	F
W5052	LCP	0.14	2008	2009	3	47.73	3.87	3	1.68	0.52	triplet	triplet	3	F
W7429	LCP	0.46	2010	2011	3	40.37	3.7	3	1.46	0.38	triplet	triplet	3	F
W7429	LCP	0.46	2010	2011	3	40.37	3.7	3	1.88	0.63	triplet	triplet	3	M
W7429	LCP	0.46	2010	2011	3	40.37	3.7	3	1.28	0.25	triplet	triplet	3	F
Y6301	Delta	0.91	2009	2010	3	55.45	4.02	3	3.04	1.11	triplet	triplet	3	F
Y6301	Delta	0.91	2009	2010	3	55.45	4.02	3	3.16	1.15	triplet	triplet	3	F
Y6301	Delta	0.91	2009	2010	3	55.45	4.02	3	1.02	0.02	triplet	triplet	3	M
Y7410	Delta	0.13	2010	2011	3	53.07	3.97	3	1.83	0.6	triplet	triplet	3	M
Y7410	Delta	0.13	2010	2011	3	53.07	3.97	3	1.6	0.47	triplet	triplet	3	F
Y7410	Delta	0.13	2010	2011	3	53.07	3.97	3	1.98	0.68	triplet	triplet	3	M
W5051	LCP	0.46	2009	2010	4	46.82	3.85	3	2.9	1.06	triplet	triplet	3	F
W5051	LCP	0.46	2009	2010	4	46.82	3.85	3	3.5	1.25	triplet	triplet	3	M
W5051	LCP	0.46	2009	2010	4	46.82	3.85	3	2.7	0.99	triplet	triplet	3	M
O5052	Loess	0.77	2010	2011	5	51.26	3.94	3	1.66	0.51	triplet	triplet	3	M
O5052	Loess	0.77	2010	2011	5	51.26	3.94	3	1.76	0.57	triplet	triplet	3	F
O5052	Loess	0.77	2010	2011	5	51.26	3.94	3	2.52	0.92	triplet	triplet	3	F
