# Supplementary material for: Contrasting the Effects of Maternal and Behavioral Characteristics on Fawn Birth Mass in White-Tailed Deer
Source: PLoS One. 2015 Aug 19;10(8):e0136034. doi: 10.1371/journal.pone.0136034 (PMC4546060; doi:10.1371/journal.pone.0136034)
Supplement: S2 Dataset — (XLSX) [file pone.0136034.s003.xlsx]

## Sheet: S2_Dataset
ID	region	sex	generation	litter_type	birthmass	ln_birth	birth_year	weaningmass	ln_weaning	weaning_year	yearlingmass	ln_yearling	yearling_year	twoyearmass	ln_two	two_year	threeyearmass	ln_three	three_year
O0704	Loess	M	f2	T	3.18	1.15688	2010	31.3	3.44362	2011	55.79	4.02159	2011	82.55	4.4134	2012	95.9	4.56331	2013
O0709	Loess	M	f2	T	3.62	1.28647	2010	29.48	3.38371	2011	55.33	4.01332	2011	85.27	4.44582	2012	96.1	4.56539	2013
O5002	Loess	M	f1	T	3.18	1.15688	2005	30.62	3.42165	2006	45.81	3.8245	2006	73.94	4.30325	2007	82.727	4.41555	2008
O5004	Loess	F	f1	T	3.04	1.11186	2005	26.54	3.27865	2006	41.05	3.71479	2006	47.17	3.85376	2007	50	3.91202	2008
O5005	Loess	M	f1	T	3.22	1.16938	2005	25.63	3.24376	2006	46.27	3.83449	2006	69.85	4.24635	2007	77.273	4.34734	2008
O5006	Loess	F	f1	S	2.31	0.837248	2005	20.41	3.01602	2006	30.84	3.42881	2006	38.55	3.65196	2007	39.8	3.68387	2008
O5007	Loess	F	f1	S	2.45	0.896088	2005	25.4	3.23475	2006	38.1	3.64021	2006	44	3.78419	2007	45.9	3.82647	2008
O5011	Loess	M	f1	S	3.36	1.21194	2005	21.09	3.0488	2006	49.44	3.90076	2006	66.22	4.19298	2007	85	4.44265	2008
O5014	Loess	M	f1	T	2.68	0.985817	2005	21.32	3.05965	2006	37.65	3.62833	2006	55.34	4.0135	2007	60.227	4.09812	2008
O5016	Loess	M	f1	T	2.4	0.875469	2005	30.16	3.40652	2006	53.52	3.98006	2006	76.82	4.34147	2007	91.364	4.51485	2008
O5019	Loess	F	f1	T	1.63	0.48858	2005	19.5	2.97041	2006	27.22	3.30395	2006	35.83	3.57879	2007	36.8	3.6055	2008
O6306	Loess	M	f1	T	2.9	1.06471	2006	35.38	3.56615	2007	66.23	4.19313	2007	87.727	4.47423	2008	107.727	4.6796	2009
O6308	Loess	M	f1	T	3.31	1.19695	2006	36.29	3.59154	2007	59.42	4.08463	2007	70	4.2485	2008	85	4.44265	2009
O6310	Loess	M	f1	T	1.86	0.620576	2006	22.68	3.12148	2007	47.17	3.85376	2007	62.727	4.13879	2008	79.545	4.37632	2009
O6315	Loess	F	f1	T	2.72	1.00063	2006	34.47	3.54009	2007	53.07	3.97161	2007	55.68	4.01962	2008	62.273	4.13153	2009
O6317	Loess	M	f1	T	2.31	0.837248	2006	27.67	3.32035	2007	45.36	3.81463	2007	57.273	4.04783	2008	65	4.17439	2009
O6318	Loess	F	f1	T	2.78	1.02245	2006	29.03	3.36833	2007	47.17	3.85376	2007	49.32	3.89833	2008	56.818	4.03985	2009
O6326	Loess	F	f1	T	2.33	0.845868	2006	24.49	3.19826	2007	39.92	3.68688	2007	41.82	3.73337	2008	43.636	3.77588	2009
O6335	Loess	M	f1	T	1.86	0.620576	2006	24.95	3.21687	2007	44	3.78419	2007	57.727	4.05573	2008	69.091	4.23542	2009
O7401	Loess	M	f2	S	2.92	1.07158	2007	27.22	3.30395	2008	50	3.91202	2008	65.455	4.18136	2009	81.65	4.40244	2010
O7402	Loess	F	f2	T	2.16	0.770108	2007	29.94	3.3992	2008	47.2727	3.85593	2008	51.818	3.94774	2009	54.885	4.00524	2010
O7403	Loess	F	f2	T	1.88	0.631272	2007	26.76	3.28691	2008	46.3636	3.83651	2008	47.727	3.8655	2009	54.885	4.00524	2010
O7408	Loess	F	f2	S	2.58	0.947789	2007	26.76	3.28691	2008	38.6364	3.65419	2008	42.273	3.74415	2009	45.359	3.81461	2010
O7412	Loess	M	f2	T	1.6	0.470004	2007	26.76	3.28691	2008	54.0909	3.99067	2008	61.818	4.12419	2009	75.75	4.32744	2010
O7414	Loess	M	f2	T	2.32	0.841567	2007	26.76	3.28691	2008	46.8182	3.84627	2008	56.364	4.03183	2009	73.94	4.30325	2010
O7418	Loess	M	f2	T	1.99	0.688135	2007	22.68	3.12148	2008	45.4545	3.81671	2008	59.091	4.07908	2009	72.57	4.28455	2010
O7420	Loess	F	f2	S	3.3	1.19392	2007	22.68	3.12148	2008	37.7273	3.63038	2008	41.818	3.73333	2009	45.359	3.81461	2010
O7421	Loess	M	f2	S	3.84	1.34547	2007	23.59	3.16082	2008	46.3636	3.83651	2008	65.455	4.18136	2009	77.11	4.34523	2010
O8502	Loess	M	f2	T	3.06	1.11841	2008	33.79	3.52016	2009	60.4545	4.10189	2009	79.83	4.3799	2010	94.12	4.54457	2011
O8505	Loess	M	f2	T	2.6	0.955511	2008	32.66	3.48615	2009	67.2727	4.20875	2009	86.64	4.46176	2010	100.01	4.60527	2011
O8527	Loess	M	f2	T	2.72	1.00063	2008	23.13	3.14113	2009	53.6364	3.98223	2009	77.111	4.34525	2010	92.3	4.52504	2011
O8530	Loess	M	f2	T	2.14	0.760806	2008	22.68	3.12148	2009	48.1818	3.87498	2009	65.317	4.17925	2010	80.28	4.38552	2011
O8532	Loess	M	f2	T	3.02	1.10526	2008	15.65	2.75047	2009	38.6364	3.65419	2009	68.45	4.2261	2010	86.18	4.45644	2011
O9607	Loess	M	f2	T	3.92	1.36609	2009	34.5455	3.54228	2010	50.35	3.919	2010	71.21	4.26563	2011	87.09	4.46694	2012
O9609	Loess	M	f2	T	2.24	0.806476	2009	26.3636	3.27198	2010	43.54	3.77368	2010	60.32	4.09966	2011	72.12	4.27833	2012
O9611	Loess	M	f2	T	2.58	0.947789	2009	30	3.4012	2010	55.34	4.0135	2010	77.1	4.3451	2011	88.45	4.48244	2012
O9618	Loess	M	f2	T	2.56	0.940007	2009	24.0909	3.18183	2010	41.28	3.72038	2010	53.52	3.98006	2011	64.41	4.16527	2012
O9626	Loess	M	f2	T	3.98	1.38128	2009	33.6364	3.51561	2010	63.5	4.15104	2010	81.19	4.39679	2011	104.32	4.64746	2012
O9635	Loess	M	f2	T	2.68	0.985817	2009	21.8182	3.08274	2010	44	3.78419	2010	62.82	4.14027	2011	70.76	4.25929	2012
O9638	Loess	M	f2	T	2.58	0.947789	2009	26.3636	3.27198	2010	52.16	3.95432	2010	73.48	4.29701	2011	85.73	4.4512	2012
O9640	Loess	M	f2	Z	3.18	1.15688	2009	18.18	2.90032	2010	36.74	3.60387	2010	59.19	4.08075	2011	71.21	4.26563	2012
W0710	LCP	M	f2	T	2.8	1.02962	2010	30.8443	3.42895	2011	41.36	3.72231	2011	60.32	4.09966	2012	72.9	4.28909	2013
W0711	LCP	M	f2	T	2.3	0.832909	2010	26.898	3.29205	2011	43.09	3.76329	2011	66.22	4.19298	2012	78.8	4.36691	2013
W0713	LCP	M	f2	Z	2.7	0.993252	2010	28.1227	3.33658	2011	47.62	3.86325	2011	66.68	4.19991	2012	79.6	4.37701	2013
W0714	LCP	M	f2	Z	3.5	1.25276	2010	34.1555	3.53092	2011	60.96	4.11022	2011	90.26	4.50269	2012	95.3	4.55703	2013
W0721	LCP	M	f2	T	2.7	0.993252	2010	23.1332	3.14127	2011	48.08	3.87287	2011	68.49	4.22669	2012	84.8	4.4403	2013
W5014	LCP	M	f1	T	2.4	0.875469	2005	22.23	3.10144	2006	43.09	3.76329	2006	75.75	4.32744	2007	71.36	4.26774	2008
W6309	LCP	M	f1	T	2.28	0.824175	2006	25.4	3.23475	2007	48.54	3.88239	2007	55.909	4.02373	2008	62.727	4.13879	2009
W6313	LCP	F	f1	T	3.58	1.27536	2006	29.94	3.3992	2007	48.08	3.87287	2007	50.682	3.92557	2008	54.091	3.99067	2009
W6318	LCP	F	f1	T	2.34	0.850151	2006	25.86	3.2527	2007	50.8	3.9279	2007	52.727	3.96513	2008	58.182	4.06358	2009
W7402	LCP	M	f2	T	1.9	0.641854	2007	28.58	3.35271	2008	58.6364	4.07136	2008	71.818	4.27414	2009	88.9	4.48751	2010
W7406	LCP	F	f2	S	2.64	0.970779	2007	27.67	3.32035	2008	41.1364	3.71689	2008	49.091	3.89368	2009	52.163	3.95437	2010
W7408	LCP	F	f2	T	2.64	0.970779	2007	26.31	3.26995	2008	41.3636	3.7224	2008	52.273	3.95648	2009	56.245	4.02972	2010
W7409	LCP	M	f2	T	2.54	0.932164	2007	30.84	3.42881	2008	60.4545	4.10189	2008	78.636	4.36483	2009	91.63	4.51776	2010
W7410	LCP	F	f2	S	2.84	1.0438	2007	24.04	3.17972	2008	39.5455	3.67745	2008	40.455	3.70019	2009	44.452	3.79441	2010
W8502	LCP	M	f2	T	2.58	0.947789	2008	26.76	3.28691	2009	42.2727	3.74414	2009	55.34	4.0135	2010	70.3	4.25277	2011
W8509	LCP	F	f2	T	1.68	0.518794	2008	20.64	3.02723	2009	33.6364	3.51561	2009	36.741	3.60389	2010	38.6	3.65325	2011
W8512	LCP	F	f2	S	3.88	1.35584	2008	24.49	3.19826	2009	37.7273	3.63038	2009	48.081	3.87289	2010	49.5	3.90197	2011
W8513	LCP	F	f2	T	2.72	1.00063	2008	23.59	3.16082	2009	40.4545	3.70018	2009	49.895	3.90992	2010	52.7	3.96462	2011
W8514	LCP	M	f2	T	2.82	1.03674	2008	23.59	3.16082	2009	45.9091	3.82666	2009	58.51	4.0692	2010	74.38	4.30919	2011
W8515	LCP	M	f2	T	2.58	0.947789	2008	26.54	3.27865	2009	46.8182	3.84627	2009	63.5	4.15104	2010	73.48	4.29701	2011
W9617	LCP	M	f2	S	2.26	0.815365	2009	28.6364	3.35468	2010	53.52	3.98006	2010	80.42	4.38726	2011	92.8	4.53045	2012
W9631	LCP	M	f2	Z	2.56	0.940007	2009	25.9091	3.25459	2010	46.72	3.84417	2010	68.48	4.22654	2011	83.46	4.42437	2012
Y0703	Delta	M	f2	T	3.26	1.18173	2010	35.38	3.56615	2011	62.86	4.14091	2011	86.36	4.45852	2012	101.1	4.61611	2013
Y0704	Delta	M	f2	T	2.68	0.985817	2010	34.02	3.52695	2011	57.6	4.05352	2011	78.47	4.36272	2012	84.9	4.44147	2013
Y0707	Delta	M	f2	T	2.64	0.970779	2010	34.47	3.54009	2011	61.23	4.11464	2011	84.36	4.43509	2012	100.3	4.60817	2013
Y0714	Delta	M	f2	T	2.78	1.02245	2010	30.84	3.42881	2011	67.58	4.21331	2011	98.9	4.59411	2012	128.3	4.85437	2013
Y5007	Delta	F	f1	S	3.45455	1.23969	2005	36.29	3.59154	2006	46.04	3.82951	2006	60.78	4.10726	2007	70	4.2485	2008
Y5008	Delta	M	f1	T	1.40909	0.342944	2005	22.45	3.11129	2006	42.64	3.75279	2006	67.68	4.21479	2007	78.182	4.35904	2008
Y5009	Delta	M	f1	S	2.77273	1.01983	2005	34.25	3.53369	2006	68.04	4.2201	2006	91.63	4.51776	2007	109.091	4.69218	2008
Y5011	Delta	F	f1	S	2.40909	0.879249	2005	25.85	3.25231	2006	36.51	3.59759	2006	44	3.78419	2007	48.6	3.88362	2008
Y5016	Delta	M	f1	T	2.40909	0.879249	2005	31.3	3.44362	2006	56.25	4.02981	2006	90.72	4.50778	2007	96.364	4.56813	2008
Y5017	Delta	M	f1	S	2.31818	0.840782	2005	30.62	3.42165	2006	61.23	4.11464	2006	84.82	4.44053	2007	96.818	4.57283	2008
Y5021	Delta	M	f1	T	2.13636	0.759103	2005	21.77	3.08053	2006	44.45	3.79436	2006	66.22	4.19298	2007	72.727	4.28671	2008
Y6301	Delta	F	f1	T	2.59	0.951658	2006	27.68	3.32071	2007	47.63	3.86346	2007	57.3	4.0483	2008	55.455	4.01557	2009
Y6303	Delta	M	f1	T	2.63	0.966984	2006	24.04	3.17972	2007	48.99	3.89162	2007	54.091	3.99067	2008	71.364	4.26779	2009
Y6306	Delta	M	f1	T	3.08	1.12493	2006	32.2	3.47197	2007	62.14	4.12939	2007	74.545	4.3114	2008	98.182	4.58682	2009
Y6307	Delta	F	f1	T	2.45	0.896088	2006	23.13	3.14113	2007	43.55	3.77391	2007	57.7	4.05526	2008	58.636	4.07135	2009
Y6323	Delta	M	f1	T	2.78	1.02245	2006	25.86	3.2527	2007	43.96	3.78328	2007	74.091	4.30529	2008	100	4.60517	2009
Y6325	Delta	F	f1	S	2.63	0.966984	2006	23.13	3.14113	2007	44.91	3.80466	2007	46.8	3.84588	2008	49.545	3.90288	2009
Y6335	Delta	M	f1	T	2.54	0.932164	2006	23.13	3.14113	2007	63.05	4.14393	2007	90.909	4.50986	2008	98.182	4.58682	2009
Y7402	Delta	F	f2	S	2.98	1.09192	2007	30.39	3.41411	2008	44.0909	3.78625	2008	52.727	3.96513	2009	54.885	4.00524	2010
Y7403	Delta	M	f2	T	2.48	0.908259	2007	36.29	3.59154	2008	56.3636	4.03182	2008	84.091	4.4319	2009	100.244	4.60761	2010
Y7404	Delta	F	f2	T	3.04	1.11186	2007	33.57	3.51363	2008	47.7273	3.8655	2008	50.455	3.92108	2009	55.792	4.02163	2010
Y7405	Delta	M	f2	T	2.3	0.832909	2007	32.66	3.48615	2008	55.9091	4.02373	2008	68.636	4.22882	2009	83.91	4.42974	2010
Y7407	Delta	F	f2	S	2.90299	1.06574	2007	35.83	3.57879	2008	46.8182	3.84627	2008	50.909	3.93004	2009	54.885	4.00524	2010
Y7409	Delta	M	f2	S	2.1	0.741937	2007	22.68	3.12148	2008	36.8182	3.60599	2008	55	4.00733	2009	57.15	4.04568	2010
Y7410	Delta	F	f2	S	3.02	1.10526	2007	25.4	3.23475	2008	43.6364	3.77589	2008	52.273	3.95648	2009	53.07	3.97161	2010
Y8501	Delta	M	f2	S	3.32	1.19996	2008	40.14	3.69237	2009	71.8182	4.27414	2009	91.17	4.51273	2010	109.315	4.69423	2011
Y8503	Delta	F	f2	T	3.12	1.13783	2008	39.92	3.68688	2009	46.8182	3.84627	2009	55.338	4.01346	2010	55.9	4.02356	2011
Y8505	Delta	F	f2	S	2.78	1.02245	2008	32.66	3.48615	2009	45.9091	3.82666	2009	53.07	3.97161	2010	54.9	4.00551	2011
Y8512	Delta	M	f2	T	3.58	1.27536	2008	36.29	3.59154	2009	67.2727	4.20875	2009	79.5	4.37576	2010	101.6	4.62104	2011
Y9606	Delta	M	f2	T	2.6	0.955511	2009	31.3636	3.44565	2010	53.07	3.97161	2010	72.34	4.28138	2011	88	4.47734	2012
Y9610	Delta	M	f2	T	2.26	0.815365	2009	30.4545	3.41623	2010	47.17	3.85376	2010	64.81	4.17146	2011	78.47	4.36272	2012
Y9611	Delta	M	f2	T	2.28	0.824175	2009	33.1818	3.502	2010	60.33	4.09983	2010	82.55	4.4134	2011	87.99	4.47722	2012
Y9618	Delta	M	f2	T	2.1	0.741937	2009	41.8182	3.73333	2010	75.75	4.32744	2010	104.77	4.65177	2011	117.02	4.76234	2012
Y9619	Delta	M	f2	T	3.18	1.15688	2009	31.3636	3.44565	2010	55.79	4.02159	2010	82.1	4.40794	2011	101.61	4.62114	2012
Y9620	Delta	M	f2	T	2.36	0.858662	2009	31.3636	3.44565	2010	57.61	4.0537	2010	75.74	4.32731	2011	103.41	4.6387	2012
